# Supplementary material for: Survival of Recombinant Monoclonal Antibodies (IgG, IgA and sIgA) Versus Naturally-Occurring Antibodies (IgG and sIgA/IgA) in an Ex Vivo Infant Digestion Model
Source: Nutrients. 2020 Feb 27;12(3):621. doi: 10.3390/nu12030621 (PMC7146391; doi:10.3390/nu12030621)
Supplement: Supplementary file 1 [file nutrients-12-00621-s001.zip]

Archive with 12 entries (12 files):
- Supplementary Materials file 1.docx
- __MACOSX/._Supplementary Materials file 1.docx
- Supplementary Materials file 2_3pm.docx
- __MACOSX/._Supplementary Materials file 2_3pm.docx
- Table S1.docx
- __MACOSX/._Table S1.docx
- Table S2.docx
- __MACOSX/._Table S2.docx
- Table S3.docx
- __MACOSX/._Table S3.docx
- Figure S1_v02202020_3pm.docx
- __MACOSX/._Figure S1_v02202020_3pm.docx
